# Supplementary material for: Rapid Emergence of T Follicular Helper and Germinal Center B Cells Following Antiretroviral Therapy in Advanced HIV Disease
Source: Front Immunol. 2021 Dec 1;12:752782. doi: 10.3389/fimmu.2021.752782 (PMC8686113; doi:10.3389/fimmu.2021.752782)
Supplement: Supplementary file 2 [file DataSheet_1.xlsx]

## Sheet: S1 Table 
Supplementary Table 1. HIV+ participant profiles and assay matching
									Assays
Participant	Race	Age	Sex	ART Regimen	IRIS (Y/N)	IRIS Organism	Opportunitic Infections	Co-infection		B-cell Flow PBMC	B-cell Flow LNMC	T-cell Flow PBMC	T-cell Flow LNMC	aPlasma#1	bPlasma#2	RNAseq	BCR Sequencing	Histology	B-cell tSNE	IHC B-cell	IHC Tfh
L003	Black	37	M	EVG/c/TDF/FTC	Y	MAC	MAC	Oral Candidiasis		Both	Both	Both	Both	Both		Both	Both	Both		Both	Both
L007	Asian	44	F	DOL/TDF/FTC	Y	CMV	TB, CMV			Both	Post	Post	Post
L008	Black	45	F	EFV/TDF/FTC	N		TB			Both	Both	Both	Both	Both		Both	Both	Both		Both	Both
L009	White/Hispanic	37	M	DOL/TDF/FTC	Y	TB vs MAC	TB vs MAC, Esophageal Candidiasis			Both	Post
L010	Black	38	F	EFV/TDF/FTC	N		MAC	HSV		Both	Both	Both	Both	Both	Both	Both	Both	Both	Both	Both	Both
L012	Black	23	M		N		Crypto meningitis	HSV		Pre	Pre	Pre	Pre
L013	White/Hispanic	26	M		N		Crypto meningitis, PCP, MAC, Esophageal candidiasis	HSV		Pre	Pre	Pre	Pre
L014	Black	28	M	DOL/ABC/3TC	Y	KS (unmasking)	KS (unmasking)			Both	Both	Post	Both	Both	Both			Both	Both	Both	Both
L017	White/Hispanic	35	F	EFV/TDF/FTC	N		TB, Esophageal candidiasis			Both	Both	Both	Both	Both	Both	Both	Both	Both			Post
L018	Black	47	M		N		TB	Oral Candidiasis, Hepatitis B		Pre	Pre
L019	Black	41	M	DOL/ABC/3TC	Y	KS	KS, PCP	Oral Candidiasis		Both	Both	Both	Pre	Both				Both
L021	White/Hispanic	39	M	EVG/c/TDF/FTC	N		PCP, Pulmonary Crypto	Oral Candidiasis, HSV		Post	Post	Post	Post
L023	Black	39	M	DOL/TDF/FTC	N			Oral Candidiasis, HPV		Post	Post	Post	Post
L025	Black	31	F	EFV/TDF/FTC	Y	TB	TB, Cryptosporidia	MCD, Hep B, HSV		Post	Both	Both	Both	Both	Both			Both
L026	White/Hispanic	34	M	EVG/c/TDF/FTC	Y	Zoster (unmasking)	Esophageal Candidasis	Zoster (unmasking)		Both	Both	Post	Post	Both		Both	Both	Both			Both
L028	Black	49	F	EFV/TDF/FTC	Y	TB	TB	Oral Candidiasis, HSV		Both	Pre	Both	Both	Both	Both			Both
L030	White/Hispanic	33	M		N		Toxo, Esophageal candidiasis	HPV		Pre	Pre	Pre	Pre
L029	White/Hispanic	36	M	DOL/ABC/3TC	N			Oral Candidiasis, HSV, History of zoster		Post	Post	Post	Post
L032	Black	22	M	DOL/ABC/3TC	N			Oral Candidiasis, cutaneous MRSA, HPV, syphilis		Post	Post	Post	Post
L034	Black	53	M	EVG/c/TDF/FTC	N		PCP	Oral Candidiasis		Both	Both	Both	Both	Both	Both	Both		Both		Both	Both
L035	Black	38	M	DRV/c/TDF/FTC	N			Oral Candidiasis, Ocular Syphilis, Chlamydia, Gonorrhea		Both	Both	Both	Both	Both		Both	Both	Both	Both
L037	Black	34	M	EFV/TDF/FTC	Y	Zoster (unmasking)	M. Kansasii	Zoster (unmasking), Oral Candidiasis		Both	Both	Both	Both	Both	Both	Both	Both	Both			Both
L038	Black	30	M	DOL/ABC/3TC	N		Esophageal candidiasis	Syphilis, HSV		Both	Both	Both	Both	Both		Both	Both	Both	Both	Both	Both
L039	Black	36	M	EVG/c/TDF/FTC	N		PCP	Oral Candidiasis, syphilis		Both	Both	Both	Both	Both	Both	Both		Both		Both	Both
L040	Black	34	M	DRV/c/TDF/FTC	N			Oral Candidiasis, cutaneous MRSA, HPV		Post	Post	Post	Post
L043	Black	33	F	DOL/TDF/FTC	Y	TB	TB, Esophageal candidiasis	Hepatitis B		Both	Both	Both	Both	Both		Both	Both	Both	Both		Both
L044	White/Hispanic	40	M		Y	MAC (Unmasking)	MAC (Unmasking), Histo, PCP	Oral Candidiasis		Pre	Pre	Pre	Pre
L045	White/Hispanic	44	M	EVG/c/TAF/FTC	Y	Crypto meningitis	Crypto meningitis			Both	Both	Pre	Pre	Both				Both	Both
L048	White/Hispanic	35	M		N					Pre	Pre	Pre	Pre
L052	Black	40	M	EVG/c/TAF/FTC	N		Pulmonary Crypto	Oral Candidiasis, Zoster		Both	Both	Both	Both	Both		Both		Both	Both	Both	Both
L061	Multi-race	27	M	EVG/c/TAF/FTC	Y	MAC (Unmasking)	MAC (Unmasking)			Pre	Pre	Pre	Pre					Both
L062	White/Hispanic	51	F		N					Pre	Pre	Pre	Pre
L068	Black	45	M	DRV/c/TAF/FTC	N		MAC	Oral Candidiasis		Post	Post	Post	Post
L069	White/Hispanic	35	M		Y	M marinum	M marinum, Histoplasmosis, CMV oral and nasal ulcers, Cryptosporidium	Hepatitis C		Pre	Pre	Pre	Pre
L071	Black	34	F		Y	TB	TB			Pre		Pre	Pre
L072	Asian	28	M		N		PCP	Oral Candidiasis, History of zoster		Pre	Pre	Pre	Pre
L073	Asian	42	F		N		TB	TB		Pre		Pre	Pre
L074	White/Hispanic	38	M		N		PCP, Esophageal Candidiasis			Pre	Pre	Pre	Pre						Pre
L076	White/Hispanic	37	M		Y	Histo	PCP, Histo	Oral Candidiasis		Pre	Pre	Pre	Pre
L078	White/Hispanic	39	M		N			Oral Candidiasis		Pre	Pre	Pre	Pre
L079	White/Hispanic	40	M	BIC/TAF/FTC	N		PCP	Oral Candidiasis		Both	Both	Both	Both					Both	Both
L080	Asian	46	F	DOL/ABC/3TC	N		Esophageal candidiasis			Both	Both	Both	Both					Both	Both
L084	White/Hispanic	43	M		Y	Condyloma acuminatum (unmasking)	PCP, KS	Oral Candidiasis, PCP, cutaneous KS, latent TB		Pre	Pre	Pre	Pre
L083	Black	40	F	BICT/TAF/FTC	N		CNS Toxo, Esophageal candidiasis	HSV		Post	Post	Post	Post						Post
L086	Black	32	M		N		PCP	Ocular and Neurosyphilis, Oral Candidiasis		Pre	Pre	Pre	Pre
L090	White/Hispanic	26	F	DOL/ATV/r	N		M Bovis	M bovis, Oral Candidiasis, HSV		Both	Both	Both	Both					Both	Both
L093	White/Hispanic	27	M		N			Oral Candidiasis		Pre	Pre
Color code				ART regimen:	IRIS,			Organism/Co-infection:			Both means phenotyped or assayed Pre- and Post-ART
	Paired			EVG, Elvitegravir	Immune reconstitution syndrome			MAC, Mycobacterium avium complex			a Plasma biomarker analysis set of 10 analytes
	Pre-ART only			DOL, Dolutegravir				TB, Tuberculosis			b Plasma biomarker analysis set of 11 analytes
	Post-ART only			BIC, Bictegravir				CMV, Cytomegalovirus
				TAF, Tenofovir alafenamide				KS, Kaposi Sarcoma
				TDF, Tenofovir disoproxil fumarate				Crypto, Cryptococcus
				ABC, Abacavir				PCP, Pneumocystis pneumonia
				FTC, Emtricitabine				Toxo, Toxoplasma gondii
				3TC, Lamivudine				HPV, Human papillomavirus
				c,Cobicistat				Histo, Histoplasma
				r, Ritonavir				M. kansasil, Mycobacterium kansasii
				DRV, Darunavir				M. marinum, Mycobacterium marinum
				ATV, Atazanavir				M. bovis, Mycobacterium bovis
								MCD, Multicentric Castleman Disease
								HSV, Herpes simplex virus
								HPV, Human papillomavirus

## Sheet: S2 Table 
Supplementary Table 2. Healthy control participant profiles and assay matching
				Assays
Participant	Race	Age	Sex	B-cell Flow PBMC	B-cell Flow LNMC	T-cell Flow PBMC	T-cell Flow LNMC	Histology	B-cell tSNE
HC1	White/Hispanic	19	M	Y	Y
HC2	Asian	22	F	Y	Y
HC3	White/Hispanic	57	M	Y	Y			Y
HC4	White/Hispanic	40	F	Y	Y				Y
HC5	Black	41	F	Y	Y				Y
HC6	White/Hispanic	57	M	Y	Y			Y	Y
HC7	Asian	56	M	Y	Y			Y	Y
HC8	Black	25	M	Y	Y
HC9	White/Hispanic	22	M	Y	Y
HC10	Black	50	M	Y	Y	Y	Y		Y
HC11	White/Hispanic	26	F	Y	Y				Y
HC12	Black	56	M	Y	Y	Y	Y
HC13	White/Hispanic	30	M	Y	Y				Y
HC14	White/Hispanic	57	M	Y	Y	Y	Y		Y
HC15	White/Hispanic	45	M	Y	Y
HC16	White/Hispanic	26	F	Y	Y	Y	Y		Y
HC17	Black	42	M	Y	Y				Y
HC18	White/Hispanic	24	F	Y	Y	Y	Y	Y	Y
HC19	Black	29	F	Y	Y
Y indicates where sample was assayed

## Sheet: S3 Table
Supplementary Table 3. Antibodies used in lymphocyte phenotypic analysis
Marker	Fluorochrome	Clone or Cat#	Company
Panel 1 - T-cell Peripheral Blood
Ki-67	FITC	SolA15	Life Technologies
FOXP3	PE	PCH101	Thermofisher
CD45RO	ECD	UCHL1	Beckman Coulter
CD28	PECy7	CD28.2	Thermofisher
CD8	Pacific Blue	RPA-T8	BD Biosciences
CD24	APC	2A3	BD Biosciences
CD3	V500	UCHT1	BD Biosciences
CD4	BV605	RPA-T4	BD Biosciences
CD27	BV711	O323	Biolegend
Panel 2 - T-cell Lymph Node
CCR7	FITC	#150503	Bio-Techne
CD183	PE	G025H7	Biolegend
CD185	PerCP-Cy5.5	RF8B2	BD Biosciences
CD45RO	PECy7	UCHL1	BD Biosciences
CD278	Pacific Blue	C398.4A	Biolegend
CTLA-4	APC	BNI3	BD Biosciences
CD4	APC-Cy7	SK3	BD Biosciences
CD3	V500	UCHT1	BD Biosciences
CD279	BV605	EH12.2H7	Biolegend
CD8	BV711	SK1	Biolegend
Panel 3 - B-cell Peripheral Blood
CD21	FITC	Bu32	Biolegend
CD95	PE	DX2	BD Biosciences
CD19	PerCP-Cy5.5	SJ25C1	Thermofisher
CD27	PECy7	O323	Thermofisher
CD20	APC-H7	2H7	BD Biosciences
CD10	APC	HI10a	BD Biosciences
CD38	BV421	HIT2	BD Biosciences
CD3	BV510	OKT3	Biolegend
IgM	BV570	MHM-88	Biolegend
Panel 4 - B-cell Lymph Node
CD80	PE	L307.4	BD Biosciences
CD95	PerCP-Cy5.5	DX2	BD Pharmingen
CD19	PECy7	SJ25C1	Thermofisher
IL4R	APC	cat#FAB230A	Bio-Techne
CD38	BV421	HIT2	BD Biosciences
IgD	BV605	IA6-2	Biolegend
CD3	BV650	OKT3	Biolegend
CD27	BUV395	L128	BD Horizon
Panel 5 - T/B coculture
CD3	PE	UCHT1	Biolegend
CD19	BUV395	SJ25C1	BD Biosciences
CD27	BV711	O323	Biolegend
IgD	APC-FIRE	IA6-2	Biolegend
CD38	APC	HIT2	BD Biosciences
Ki-67	FITC	SolA15	Life Technologies
CD185	BV421	J252D4	Biolegend
CD4	BV605	RPA-T4	BD Biosciences

## Sheet: S4 Table 
Supplementary Table 4. Major H&E observations in study participants
Study Participant	Pre-ART	Post-ART
L003	Marked plasmacytosis, sinus histiocytosis	Follicular hyperplasia, follicular lysis, plasmacytosis, sinus histiocytosis
L008	Essentially unremarkable	Follicular and paracortical hyperplasia, marked plasmacytosis, sinus histiocytosis
L010	Paracortical hyperplasia with plasmacytosis	Marked plasmacytosis, intra-GC plasma cells
L014	Kaposi sarcoma	Reactive GC, sinus histiocytosis
L017	Rare reactive GC, cortex appears preserved, paracortical histiocyte clusters	Paracortical hyperplasia, moderate plasmacytosis, sinus hisitocytosis
L019	Kaposi sarcoma	Kaposi sarcoma, plasmacytosis
L025	Paracortical hyperplasia, monocytoid, histiocytosis, RBC extravasation	MCD-HHV8 associated paracortical expansion, plasmacytosis including intra-GC plasma cells, sinus histiocytosis
L026	Paracortical hyperplasia, plasmacytosis	Paracortical hyperplasia with plasmacytosis, sinus histiocytosis, clusters of histiocytes/dendritic cells with pigment
L028	Paracortical expansion, plasmacytosis, sinus histiocytes, dermatopathic changes	Lymphocyte depletion, no well-formed follicular structure, granulomas
L034	Lymphocyte depletion	Moderate plasmacytosis, sinus histiocytosis, dermatopathic changes
L035	Lymphocyte depletion, no well-formed follicles	Prominent follicular hyperplasia, follicular lysis, intra-GC hemorrhage, sinus histiocytosis
L037	Paracortical hyperplasia, dermatopathic changes	Follicular hyperplasia, focal follicular lysis, paracortical hyperplasia with pigment and monocytoid lymphocytes
L038	Paracortical hyperplasia with plasmacytosis, sinus histiocytosis, aggregates of histiocytes/dendritic cells	Follicular hyperplasia, mild paracortical hyperplasia, sinus histiocytosis, moderate plasmacytosis, monocytoid lymphocytes
L039	Mild lymphocyte depletion, sinus histiocytosis, dermatopathic change	Mild lymphocyte depletion, plasmacytosis, sinus histiocytosis, dermatopathic change
L043	Paracortical hyperplasia, plasmacytosis	Paracortical hyperplasia, dermatopathic change, sinus histiocytosis
L045	Paracortical hyperplasia, sinus histiocytosis, cryptococcosis	Follicular hyperplasia, follicular lysis, paracortical hyerplasia, sinus histiocytosis, plasmacytosis
L052	Sinus histiocytosis, dermatopathic changes, vascular proliferation	Few reactive follicles, paracortical hyperplasia, monocytoid lymphocytes
L061	Lymphocyte depletion at the periphery, fibrosis, vascular proliferation	Plasmacytosis, focal monocytoid lymphocytes
L079	Lymphocyte depletion, no well-formed follicular structure, fibrosis	Lymphocyte depletion, sinus histiocytosis, eosinophilia, RBC extravasation
L080	Castleman-like, patchy lymphocyte depletion, fibrosis, multiple involuted GC with vessels penetrating, hemorrahge	Lymphocyte depletion, no well-formed follicular structure, fibrosis, vascular proliferation
L090	Peripheral lymphocyte depletion, moderate plasmacytosis, sinus histiocytosis, focal monocytoid lymphocytes	Follicular hyperplasia, focal lysis and involution, sinus histiocytosis, plasmacytosis
HC3	Small biopsy with predominantly small lymphocytes
HC6	Few follicles with involution, monocytoid lymphocytes, few epithelioid macrophages
HC7	Mildly fibrotic capsule, increased fibrosis, otherwise unremarkable
HC18	Follicular hyperplasia, mild sinus histiocytosis
Color code
	Quiescent
	Follicular hyperplasia
	Follicular involution with paracortical hyperplasia
	Lymphocyte depletion
	Other
Abbreviations
GC	Germinal center
RBC	Red blood cell
MCD-HHV8	Multicentric Castleman disease-human herpesvirus-8

## Sheet: S5 Table 
Supplementary Table 5. BCR sequence raw data for abundance determinations
PB pre-ART							LN pre-ART
sample_name	total_templates	productive_templates	total_rearrangements	productive_rearrangements			sample_name	total_templates	productive_templates	total_rearrangements	productive_rearrangements
L003_PB-pre	2036393	2014237	90513	83806			L003_LN-pre	11038376	10917952	295163	280138
L008_PB-pre	673038	663756	205408	192894			L008_LN-pre	9224141	9148318	428260	411541
L010_PB-pre	1308127	1294284	113355	103347			L010_LN-pre	11125116	11016974	368843	350089
L017_PB-pre	1412139	1400215	320333	312024			L017_LN-pre	8620553	8529393	301559	285881
L026_PB-pre	835036	824754	147949	139279			L026_LN-pre	1221970	1208729	280371	255029
L035_PB-pre	968535	959988	426856	415132			L035_LN-pre	3016963	2984872	843113	806865
L037_PB-pre	351649	346971	77356	70956			L037_LN-pre	3692391	3657321	237298	220743
L038_PB-pre	457183	450217	159028	148380			L038_LN-pre	4186261	4146535	414147	385828
L043_PB-pre	183581	179424	118831	104457			L043_LN-pre	9053291	8956860	210325	199206
Median	835036	824754	147949	139279			Median	8620553	8529393	301559	285881
PB post-ART							LN post-ART
sample_name	total_templates	productive_templates	total_rearrangements	productive_rearrangements			sample_name	total_templates	productive_templates	total_rearrangements	productive_rearrangements
L003_PB-post	1748507	1730523	173998	164514			L003_LN-post	858087	845765	153764	137065
L008_PB-post	450552	443614	163059	152905			L008_LN-post	3386221	3358734	460012	443824
L010_PB-post	1473175	1458627	187497	178709			L010_LN-post	7954617	7875213	335919	310463
L017_PB-post	917450	904929	275443	259884			L017_LN-post	11290106	11183946	329529	311167
L026_PB-post	1625583	1607268	149965	139632			L026_LN-post	9075250	8993536	312445	292591
L035_PB-post	1991258	1975945	318538	308931			L035_LN-post	2747677	2721593	508179	477797
L037_PB-post	1771090	1751925	172431	166434			L037_LN-post	8263082	8192811	273685	258791
L038_PB-post	980635	966205	219801	208786			L038_LN-post	6090728	6043576	332090	320093
L043_PB-post	342320	337387	176948	166401			L043_LN-post	10807466	10686595	293218	279718
Median	1473175	1458627	176948	166434			Median	7954617	7875213	329529	310463
